# Supplementary material for: The relationship between glutamate, dopamine, and cortical gray matter: A simultaneous PET-MR study
Source: Mol Psychiatry. 2022 May 11;27(8):3493–500. doi: 10.1038/s41380-022-01596-6 (PMC9708555; doi:10.1038/s41380-022-01596-6)
Supplement: Supplementary file 2 — Supplementary Table 1 [file 41380_2022_1596_MOESM2_ESM.xls]

## Sheet: Sheet1
	Contrast	T value	puncorr	pFWE	Coordinates (x y z)
Striatal BPNDplacebo	1	4.61	< 0.001	0.475	45 10 33
		4.52	< 0.001	0.536	-18 30 48
		4.26	< 0.001	0.714	34 28 46
		3.9	< 0.001	0.911	-26 -30 63
Striatal ∆BPND	-1	5.36	< 0.001	0.16	-40 42 -15
		4.62	< 0.001	0.508	-16 48 -12
		3.97	< 0.001	0.905	-27 38 12
		3.67	0.001	0.98	50 -56 8
		3.64	0.001	0.984	34 52 12
		3.5	0.001	0.994	15 46 -8
ACC Glx	1	4.42	< 0.001	0.574	-51 27 22
		3.96	< 0.001	0.87	57 -51 -27
		3.88	< 0.001	0.908	10 -63 39
		3.67	0.001	0.969	39 -69 -3
BPNDplacebo:Glx	-1	5.23	< 0.001	0.215	15 -66 38
		4.71	< 0.001	0.472	54 -3 22
∆BPND:Glx	-1	3.75	0.001	0.978	58 -26 14
		3.67	0.001	0.988	-48 -21 44
