# Supplementary material for: The relationship between glutamate, dopamine, and cortical gray matter: A simultaneous PET-MR study
Source: Mol Psychiatry. 2022 May 11;27(8):3493–500. doi: 10.1038/s41380-022-01596-6 (PMC9708555; doi:10.1038/s41380-022-01596-6)
Supplement: Supplementary file 3 — Supplementary Table 2 [file 41380_2022_1596_MOESM3_ESM.xls]

## Sheet: Sheet1
	Contrast	T value	puncorr	pFWE	Coordinates (x y z)
Sensorimotor BPND:Glu	-1	4.54	< 0.001	0.066	54 -3 22
