# Supplementary material for: The relationship between glutamate, dopamine, and cortical gray matter: A simultaneous PET-MR study
Source: Mol Psychiatry. 2022 May 11;27(8):3493–500. doi: 10.1038/s41380-022-01596-6 (PMC9708555; doi:10.1038/s41380-022-01596-6)
Supplement: Supplementary file 4 — Supplementary Table 3 [file 41380_2022_1596_MOESM4_ESM.xls]

## Sheet: Sheet1
X	Y	Equation	F value	P value
ACC Glx	Striatal ∆BPND	Y = 0.0047X + 0.11	1.03	0.32
ACC Glx	Striatal BPNDplacebo	Y = 0.49X + 19.7	0.03	0.86
Striatal BPNDplacebo	Striatal ∆BPND	Y = 0.08X + 0.002	1.597	0.22
