# Supplementary material for: The relationship between glutamate, dopamine, and cortical gray matter: A simultaneous PET-MR study
Source: Mol Psychiatry. 2022 May 11;27(8):3493–500. doi: 10.1038/s41380-022-01596-6 (PMC9708555; doi:10.1038/s41380-022-01596-6)
Supplement: Supplementary file 5 — Supplementary Table 4 [file 41380_2022_1596_MOESM5_ESM.xls]

## Sheet: Sheet1
	Placebo first (n=18)	Amphetamine first (n=7)	P value
Mean BPNDplacebo	2.52	2.56	0.74
Mean ∆BPND	0.2	0.22	0.62
Mean Glx	20.3	23	0.13
